# Supplementary material for: A comparative genomics approach revealed evolutionary dynamics of microsatellite imperfection and conservation in genus Gossypium
Source: Hereditas. 2017 May 18;154:12. doi: 10.1186/s41065-017-0034-4 (PMC5437633; doi:10.1186/s41065-017-0034-4)
Supplement: Supplementary file 1 — Characteristics of imperfect microsatellites investigated among 13 plant genomes. (XLS 25 kb) [file 41065_2017_34_MOESM1_ESM.xls]

## Sheet: Sheet1
Table S1 Characteristics of imperfect microsatellites investigated among 13 plant genomes
Species	abbreviation	Genome Size (Mb)	SSR density (/Mb)	Imperfect SSRs	Imperfect SSRs (/Mb)	% SSR imperfection
A. thaliana	Atha	119.668	208.13	3735	31.21	15
B. rapa	Brap	284.129	173.07	8340	26.47	15.3
G. arboreum	Garb	1691.44	131.03	37262	24.3	18.56
G. barbadence	Gbar	2513.14	125.77	58680	22.8	18.15
G. hirsutum	Ghir	2189.14	114.77	55800	21.92	19.1
G. raimondii	Grai	761.565	190.08	24155	32.24	16.98
P. trichocarpa	Ptri	417.287	332.41	18333	42.23	12.7
G. max	Gmax	978.972	233.23	30161	30.99	13.29
P. vulgaris	Pvul	521.077	174.65	18521	35.54	20.35
T. cacao	Tcac	345.994	214.38	14618	42.24	19.7
O. sativa	Osat	374.423	261.59	18317	49.07	18.76
B. distachyon	Bdis	272.133	138.69	4252	15.61	11.27
Z. mays	Zmay	2067.62	87.49	37431	18.16	20.78
