# Supplementary material for: A comparative genomics approach revealed evolutionary dynamics of microsatellite imperfection and conservation in genus Gossypium
Source: Hereditas. 2017 May 18;154:12. doi: 10.1186/s41065-017-0034-4 (PMC5437633; doi:10.1186/s41065-017-0034-4)
Supplement: Supplementary file 2 — Frequency of imperfect microsatellites distributed chromosomes and imperfection (%) in 13 plant genomes. (XLS 39 kb) [file 41065_2017_34_MOESM2_ESM.xls]

## Sheet: Sheet1
Table S2. Frequency of imperfect microsatellites distributed chromosomes and imperfection (%) in 13 plant genomes
Species / Chromosome	Imperfect microsatellites	Total microsatellites	Imperfection (%)
A. thaliana
Chr01	925	6347	3.714
Chr02	625	4174	2.509
Chr03	754	4807	3.027
Chr04	582	3791	2.337
Chr05	842	5754	3.381
Chr C	7	20	0.028
Chr M	0	13	0
	3735	24906	14.996
B. distachyon
Chr01	1186	10747	3.142
Chr02	924	8207	2.448
Chr03	923	8466	2.445
Chr04	784	6794	2.077
Chr05	427	3516	1.131
others	8	13	0.021
	4252	37743	11.266
B. rapa
A01	837	5188	1.535
A02	916	5956	1.68
A03	735	4993	1.348
A04	644	4167	1.181
A05	741	4907	1.359
A06	833	5321	1.528
A07	793	4911	1.454
A08	652	4261	1.196
A09	1141	7722	2.093
A10	523	3720	0.959
Scaffolds	525	3379	0.963
	8340	54525	15.296
G. raimondii
Chr01	1844	10831	1.295
Chr02	1985	11366	1.394
Chr03	1456	8395	1.022
Chr04	1998	11677	1.403
Chr05	1974	11393	1.386
Chr06	1623	9816	1.14
Chr07	2029	12496	1.425
Chr08	1790	11006	1.257
Chr09	2266	14444	1.591
Chr10	1947	11119	1.367
Chr11	2064	11696	1.449
Chr12	1181	7018	0.829
Chr13	1998	11153	1.403
	24155	142410	16.978
O. sativa
Chr1	2134	12099	2.186
Chr2	1799	10238	1.843
Chr3	1738	10311	1.78
Chr4	1571	8245	1.609
Chr5	1585	8167	1.623
Chr6	1652	8357	1.692
Chr7	1360	7496	1.393
Chr8	1387	7326	1.421
Chr9	1180	6017	1.209
Chr10	1079	5777	1.105
Chr11	1403	6735	1.437
Chr12	1429	6871	1.464
	18317	97639	18.76
P. trichocarpa
Chr01	2218	17555	1.537
Chr02	1044	8852	0.723
Chr03	962	7848	0.667
Chr04	1016	8132	0.704
Chr05	1008	8570	0.699
Chr06	1256	10023	0.87
Chr07	695	5328	0.482
Chr08	771	6467	0.534
Chr09	516	4617	0.358
Chr10	922	7816	0.639
Chr11	771	5947	0.534
Chr12	694	5400	0.481
Chr13	693	5301	0.48
Chr14	794	6252	0.55
Chr15	710	5263	0.492
Chr16	631	5018	0.437
Chr17	658	4959	0.456
Chr18	746	5691	0.517
Chr19	700	5238	0.485
scaffolds	1528	10032	1.059
	18333	144309	12.704
P. vulgaris
Chr01	1827	9107	2.008
Chr02	1838	9834	2.02
Chr03	2053	10329	2.256
Chr04	1519	7057	1.669
CHr05	1339	6487	1.471
Chr06	1223	6292	1.344
Chr07	1768	9112	1.943
Chr08	2027	9707	2.227
Chr09	1844	8732	2.026
Chr10	1289	6244	1.416
Chr11	1631	7434	1.792
scaffolds	163	671	0.179
	18521	91006	20.351
T. cacao	14618	74219	19.696
G. max
Gm01	1711	12333	0.754
Gm02	1571	12434	0.692
Gm03	1501	11032	0.661
Gm04	1505	11042	0.663
Gm05	1320	9715	0.581
Gm06	1617	12295	0.712
Gm07	1483	10844	0.653
Gm08	1481	12092	0.652
Gm09	1516	11451	0.668
Gm10	1654	12529	0.729
Gm11	1221	9884	0.538
Gm12	1259	9515	0.555
Gm13	1411	11745	0.622
Gm14	1603	11204	0.706
Gm15	1543	11393	0.68
Gm16	1172	8803	0.516
Gm17	1387	10742	0.611
Gm18	1861	13485	0.82
Gm19	1559	11566	0.687
Gm20	1458	10777	0.642
scaffolds	328	2134	0.144
	30161	227015	13.286
Z. mays
chr1	5524	27027	3.066
chr2	4365	20832	2.423
chr3	4024	20207	2.234
chr4	4380	20617	2.431
chr5	4005	19371	2.223
chr6	3214	15059	1.784
chr7	3235	15248	1.796
chr8	3156	15179	1.752
chr9	2726	13497	1.513
chr10	2755	13074	1.529
others	47	47	0.026
	37431	180158	20.777
G. hirsutum
GhA01	2179	10971	0.746
GhA02	1913	9838	0.655
GhA03	2231	11062	0.763
GhA04	1667	8024	0.57
GhA05	2617	14031	0.896
GhA06	2296	11646	0.786
GhA07	2148	10983	0.735
GhA08	2494	12406	0.853
GhA09	1940	9888	0.664
GhA10	2488	12389	0.851
GhA11	2724	13595	0.932
GhA12	2368	11929	0.81
GhA13	2279	11307	0.78
GhD01	1685	9168	0.577
GhD02	1717	9443	0.588
GhD03	1385	7525	0.474
GhD04	1375	7778	0.471
GhD05	1725	10479	0.59
GhD06	1674	9154	0.573
GhD07	1516	8924	0.519
GhD08	1720	9883	0.589
GhD09	1365	7977	0.467
GhD10	1781	9780	0.609
GhD11	1841	10639	0.63
GhD12	1609	9231	0.551
GhD13	1743	9207	0.596
scaffolds	5320	24957	1.821
	55800	292214	19.096
G. barbadence
GbA01	1919	9820	0.595
GbA02	1855	9501	0.575
GbA03	2009	10694	0.623
GbA04	1507	7254	0.467
GbA05	2482	13424	0.77
GbA06	1922	10045	0.596
GbA07	2199	11205	0.682
GbA08	2259	11590	0.701
GbA09	1857	10109	0.576
GbA10	2403	12640	0.745
GbA11	2375	12881	0.737
GbA12	2193	11819	0.68
GbA13	1945	10044	0.603
GbD01	1681	9507	0.521
GbD02	1800	10205	0.558
GbD03	1324	7419	0.411
GbD04	1303	7432	0.404
GbD05	1634	10372	0.507
GbD06	1638	9368	0.508
GbD07	1635	9878	0.507
GbD08	1723	10512	0.534
GbD09	1381	8383	0.428
GbD10	1649	9810	0.511
GbD11	1641	10086	0.509
GbD12	1662	9919	0.516
GbD13	1642	9239	0.509
scaffolds	10862	59234	3.369
	58500	322390	18.146
G. arboreum
Chr01	3390	18522	1.689
Chr02	2047	10820	1.02
Chr03	2504	13698	1.247
Chr04	3344	18077	1.666
Chr05	1621	8653	0.807
Chr06	3127	16801	1.558
Chr07	3210	17172	1.599
Chr08	2800	15306	1.395
Chr09	2605	13863	1.298
Chr10	3115	17399	1.552
Chr11	2686	15070	1.338
Chr12	3333	17524	1.66
Chr13	3480	17839	1.734
	37262	200744	18.562
