# Supplementary material for: A comparative genomics approach revealed evolutionary dynamics of microsatellite imperfection and conservation in genus Gossypium
Source: Hereditas. 2017 May 18;154:12. doi: 10.1186/s41065-017-0034-4 (PMC5437633; doi:10.1186/s41065-017-0034-4)
Supplement: Supplementary file 3 — Average length comparison between perfect and imperfect repeats. (XLS 33 kb) [file 41065_2017_34_MOESM3_ESM.xls]

## Sheet: Sheet1
Table S3 Average length comparison between perfect and imperfect repeats
Species	Species	Perfect repeats (nt)	Imperfect repeats (nt)
A. thaliana	Atha	20.73	29.5
B. rapa	Brap	20.94	28.78
G. arboreum	Garb	22.08	31.57
G. barbadence	Gbar	29.6	36.2
G. hirsutum	Ghir	20.65	29.7
G. raimondii	Grai	21.44	30.57
P. trichocarpa	Ptri	22.27	29.66
G. max	Gmax	26.14	34.14
P. vulgaris	Pvul	23.52	35.64
T. cacao	Tcac	21.53	29.64
O. sativa	Osat	23.32	34.02
B. distachyon	Bdis	19.64	28.64
Z. mays	Zmay	21.99	31.63
