# Supplementary material for: A comparative genomics approach revealed evolutionary dynamics of microsatellite imperfection and conservation in genus Gossypium
Source: Hereditas. 2017 May 18;154:12. doi: 10.1186/s41065-017-0034-4 (PMC5437633; doi:10.1186/s41065-017-0034-4)
Supplement: Supplementary file 4 — (a) Frequency of variable length repeats which harbored mismatch (1, 2, 3 and 4) in repeat motifs across 13 plant genomes; (b) Probability values for pair-wise length comparisons among imperfect repeats of 13 plant genomes. (XLS 33 kb) [file 41065_2017_34_MOESM4_ESM.xls]

## Sheet: a
Table S4(a) Frequency of variable length repeats which harbored mismatches (1, 2, 3 and 4) in repeat motifs across 13 plant genomes
Species	code	Mismatches	35nt	40nt	45nt	50nt	55nt	60nt	65nt	70nt	75nt	80nt
A. thaliana	Atha	1	27	10	5	3	2	1	0	0	1	0
B. rapa	Brap	1	60	24	22	30	1	0	4	1	1	1
G. arboreum	Garb	1	216	91	51	34	31	4	10	16	5	5
G. barbadence	Gbar	1	349	132	46	31	22	10	7	2	3	3
G. hirsutum	Ghir	1	294	116	58	35	24	14	7	10	3	2
G. raimondii	Grai	1	175	92	34	33	24	20	12	6	11	6
P. trichocarpa	Ptri	1	169	75	32	23	21	15	4	3	2	0
G. max	Gmax	1	201	121	88	90	67	42	48	48	35	22
P. vulgaris	Pvul	1	124	54	39	26	13	10	8	1	2	6
T. cacao	Tcac	1	146	60	37	22	6	11	8	5	2	2
O. sativa	Osat	1	89	30	27	17	12	8	6	7	4	4
B. distachyon	Bdis	1	13	10	5	5	0	1	1	0	2	0
Z. mays	Zmay	1	159	76	35	20	10	19	7	3	8	7
A. thaliana	Atha	2	18	6	1	3	1	0	0	0	0	0
B. rapa	Brap	2	40	29	10	5	0	0	0	0	1	1
G. arboreum	Garb	2	243	89	59	29	13	17	5	7	4	4
G. barbadence	Gbar	2	386	136	55	23	11	13	4	5	1	3
G. hirsutum	Ghir	2	362	97	201	36	15	9	5	1	4	5
G. raimondii	Grai	2	132	64	31	18	14	8	11	5	1	1
P. trichocarpa	Ptri	2	153	54	24	14	13	3	1	3	0	2
G. max	Gmax	2	159	64	34	38	15	22	19	10	12	7
P. vulgaris	Pvul	2	134	50	31	6	9	7	9	0	2	2
T. cacao	Tcac	2	88	44	21	16	9	2	4	1	1	1
O. sativa	Osat	2	99	32	16	14	5	8	7	6	1	2
B. distachyon	Bdis	2	30	11	5	1	3	1	0	1	0	0
Z. mays	Zmay	2	284	68	24	11	14	6	8	1	4	3
A. thaliana	Atha	3	16	8	8	2	2	0	0	0	0	0
B. rapa	Brap	3	47	21	11	6	1	0	0	1	1	0
G. arboreum	Garb	3	248	99	65	19	12	6	3	2	0	4
G. barbadence	Gbar	3	351	173	80	33	22	7	7	2	1	1
G. hirsutum	Ghir	3	342	210	78	50	18	12	5	3	4	3
G. raimondii	Grai	3	150	85	34	20	9	12	10	6	1	0
P. trichocarpa	Ptri	3	116	48	32	18	10	11	1	3	2	1
G. max	Gmax	3	158	67	37	30	21	10	11	9	4	11
P. vulgaris	Pvul	3	179	60	30	14	12	6	1	5	3	0
T. cacao	Tcac	3	65	33	17	8	8	2	2	1	0	0
O. sativa	Osat	3	119	51	19	8	6	7	2	0	4	3
B. distachyon	Bdis	3	27	7	2	3	2	2	0	0	0	0
Z. mays	Zmay	3	213	121	26	22	17	3	2	6	1	1
A. thaliana	Atha	4	1	7	4	0	1	1	0	2	0	0
B. rapa	Brap	4	2	18	8	7	2	2	0	0	2	1
G. arboreum	Garb	4	3	93	58	18	11	8	3	5	1	0
G. barbadence	Gbar	4	3	167	90	36	27	11	13	4	4	1
G. hirsutum	Ghir	4	5	156	122	38	17	8	11	2	4	4
G. raimondii	Grai	4	0	72	32	13	6	3	2	4	0	1
P. trichocarpa	Ptri	4	0	37	17	15	5	6	6	1	1	1
G. max	Gmax	4	3	67	39	43	7	8	7	1	0	4
P. vulgaris	Pvul	4	0	63	42	23	7	5	9	5	2	1
T. cacao	Tcac	4	1	28	9	1	3	1	2	0	1	1
O. sativa	Osat	4	2	30	21	12	8	6	5	5	2	3
B. distachyon	Bdis	4	0	10	1	1	2	0	1	0	0	0
Z. mays	Zmay	4	4	69	43	68	11	1	3	2	1	3

## Sheet: b
Table S4(b) Probability values for pair-wise length comparisons among imperfect repeats of 13 plant genomes
	35nt	40nt	45nt	50nt	55nt	60nt	65nt	70nt	75nt	80nt
35nt	1
40nt	0.002936	1
45nt	6.23e-06	0.000555	1
50nt	1.24e-07	2.02e-08	0.00411	1
55nt	1.36e-08	6.73e-11	4.59e-06	0.00137	1
60nt	5.23e-09	6.78e-12	1.57e-07	2.22e-06	0.028106	1
65nt	3.55e-09	2.71e-12	4.28e-08	1.68e-07	0.002131	0.24046	1
70nt	2.39e-09	1.07e-12	1.11e-08	1.04e-08	7.3e-05	0.01748	0.2214	1
75nt	1.81e-09	5.81e-13	4.12e-09	1.04e-09	1.9e-06	0.000402	0.0211	0.3272	1
80nt	1.68566e-09	5.03669e-13	3.1332e-09	5.35627e-10	4.53921e-07	5.10821e-05	0.00557179	0.174346	0.726204	1
