# Supplementary material for: A comparative genomics approach revealed evolutionary dynamics of microsatellite imperfection and conservation in genus Gossypium
Source: Hereditas. 2017 May 18;154:12. doi: 10.1186/s41065-017-0034-4 (PMC5437633; doi:10.1186/s41065-017-0034-4)
Supplement: Supplementary file 5 — Regression analysis of motif Imperfection (mismatch count) in relation to repeat length among four Gossypium species. (XLS 24 kb) [file 41065_2017_34_MOESM5_ESM.xls]

## Sheet: Sheet1
Table S5 Regression analysis of motif Imperfection (mismatch count) in relation to repeat length among four Gossypium species
species	Origin (Intercept)	Association estimate	SE	F	p value
Garb	14.396	10.743	0.581	4.163	1.68e-05
Grai	5.237	16.728	0.271	7.363	6.84e-09
Ghir	12.907	11.059	0.681	6.563	9.66e-08
Gbar	12.239	30.14	0.801	7.93	1.17e-09
All	3.619	23.042	0.709	13.485	2e-18
Garb = G. arboreum, Grai = G. raimondii, Ghir = G. hirsutum and Gbar = G. barbadence
