# Supplementary material for: A comparative genomics approach revealed evolutionary dynamics of microsatellite imperfection and conservation in genus Gossypium
Source: Hereditas. 2017 May 18;154:12. doi: 10.1186/s41065-017-0034-4 (PMC5437633; doi:10.1186/s41065-017-0034-4)
Supplement: Supplementary file 6 — Chromosomal distribution of perfect and imperfect microsatellites in relation with intact (TEs), embedded in 500 nt flanked region on both sides, among four Gossypium species. (XLS 28 kb) [file 41065_2017_34_MOESM6_ESM.xls]

## Sheet: Sheet1
Table S6 Chromosomal distribution of perfect and imperfect microsatellites in relation with intact transposable elements (TEs), embedded in 500nt flanked region on both sides, among four Gossypium species
Perfect microsatellite (no mismatch)
	Frequency of perfect repeats			Frequency of intact TEs
Chromosome	Garb/Grai	Ghir	Gbar	Garb/Grai	Ghir	Gbar
A01	17478	8995	8489	17598	5190	3919
A02	9797	8168	9008	10727	4271	3874
A03	12413	9094	9684	14040	5113	4588
A04	17016	6716	7051	18501	3205	3008
A05	7413	11725	12541	8460	5256	4547
A06	15589	9783	9995	14527	5030	4317
A07	15850	9114	10383	16802	4356	4501
A08	14219	10338	10965	16703	5059	4782
A09	12658	8152	9088	14263	4064	3764
A10	16032	10181	11249	17156	5705	5134
A11	13887	11275	12247	15958	5061	4972
A12	16357	9863	11113	19436	4778	4594
A13	16773	9452	10328	18089	4271	4132
D01	8987	7562	8205	3314	4018	3815
D02	9381	7769	8605	4276	4445	4148
D03	6939	6364	6989	2479	2643	2858
D04	9679	6508	6520	4447	3475	3019
D05	9419	8873	9421	4385	3604	3244
D06	8193	7570	8018	3117	4238	3754
D07	10467	7508	8599	3631	3960	3700
D08	9216	8227	9055	3917	4499	4159
D09	12178	6663	7271	3481	3306	2979
D10	9172	8126	8588	4203	4157	3784
D11	9632	8954	9287	3976	4068	3633
D12	5837	7715	8722	2239	3866	3644
D13	9155	7564	7921	4090	4047	3584
Imperfect microsatellites (mismatches > 1)
	Frequency of imperfect repeats			Frequency of intact TEs
Chromosome	Garb/Grai	Ghir	Gbar	Garb/Grai	Ghir	Gbar
A01	1044	1976	1919	826	1826	1056
A02	1023	1670	1855	1154	1571	1023
A03	1285	1968	2009	1462	1854	1196
A04	1061	1308	1507	1171	1458	865
A05	1240	2306	2482	1333	2009	1193
A06	1212	1863	1922	1273	1944	1119
A07	1322	1869	2199	1336	1789	1222
A08	1087	2068	2259	1271	2036	1276
A09	1205	1736	1857	1413	1508	940
A10	1367	2208	2403	1430	2094	1320
A11	1183	2320	2375	1294	2227	1214
A12	1167	2066	2193	1374	1908	1128
A13	1066	1855	1945	1186	1774	1046
D01	1844	1606	1681	810	1203	903
D02	1985	1674	1800	967	1360	951
D03	1456	1161	1324	675	971	684
D04	1998	1270	1303	940	1073	677
D05	1974	1606	1634	935	1187	722
D06	1623	1584	1638	722	1266	886
D07	2029	1434	1635	792	1102	783
D08	1790	1656	1723	818	1257	918
D09	2266	1314	1381	821	1013	744
D10	1947	1654	1649	927	1301	825
D11	2064	1685	1641	953	1302	807
D12	1181	1516	1662	490	1179	854
D13	1998	1643	1642	967	1339	902
Garb = G. arboreum, Grai = G. raimondii, Ghir = G. hirsutum and Gbar = G. barbadence, TEs = Transposable elements
