# Supplementary material for: A comparative genomics approach revealed evolutionary dynamics of microsatellite imperfection and conservation in genus Gossypium
Source: Hereditas. 2017 May 18;154:12. doi: 10.1186/s41065-017-0034-4 (PMC5437633; doi:10.1186/s41065-017-0034-4)
Supplement: Supplementary file 8 — Motif distribution, density and imperfection of microsatellite repeats in coding sequences of four cotton genomes. (XLS 25 kb) [file 41065_2017_34_MOESM8_ESM.xls]

## Sheet: Sheet1
Table S7 Motif distribution, density and imperfection of microsatellite repeats in coding sequences of four cotton genomes
Species/motif	Counts	Average length	Average Mismatch	Counts/Mb
Garb
Mononucleotide (1nt)	24	20.38	0	0.55
Dinucleotide (2nt)	27	20.52	0.11	0.62
Trinucleotide (3nt)	1926	20.23	0.21	44.07
Tetranucleotide (4nt)	47	17.4	0.15	1.08
Pentanucleotide (5nt)	125	16.5	0.02	2.86
Hexanucleotide (6nt)	697	24.84	0.39	15.95
Grai
Mononucleotide (1nt)	64	16.66	0.02	0.65
Dinucleotide (2nt)	91	19.77	0.1	0.92
Trinucleotide (3nt)	4101	20.91	0.23	41.43
Tetranucleotide (4nt)	93	17.17	0.08	0.94
Pentanucleotide (5nt)	264	16.27	0.03	2.67
Hexanucleotide (6nt)	1494	26.89	0.57	15.09
Ghir
Mononucleotide (1nt)	18	17.22	0.17	0.22
Dinucleotide (2nt)	53	21.51	0.09	0.64
Trinucleotide (3nt)	3971	20.52	0.21	47.76
Tetranucleotide (4nt)	90	18.1	0.14	1.08
Pentanucleotide (5nt)	207	16.16	0.04	2.49
Hexanucleotide (6nt)	1437	25.54	0.41	17.28
Gbar
Mononucleotide (1nt)	48	18.56	0.02	0.37
Dinucleotide (2nt)	79	19.85	0.05	0.6
Trinucleotide (3nt)	5018	20.21	0.19	38.22
Tetranucleotide (4nt)	100	17.71	0.18	0.76
Pentanucleotide (5nt)	291	16.1	0.04	2.22
Hexanucleotide (6nt)	1968	24.74	0.37	14.99
Garb = G. arboreum, Grai = G. raimondii, Ghir = G. hirsutum and Gbar = G. barbadence
