# Supplementary material for: A comparative genomics approach revealed evolutionary dynamics of microsatellite imperfection and conservation in genus Gossypium
Source: Hereditas. 2017 May 18;154:12. doi: 10.1186/s41065-017-0034-4 (PMC5437633; doi:10.1186/s41065-017-0034-4)
Supplement: Supplementary file 10 — Genome to sub-genome comparison of microsatellite conservation analysis. (XLS 28 kb) [file 41065_2017_34_MOESM10_ESM.xls]

## Sheet: Sheet1
Table S8 Genome to sub-genome comparison of microsatellite conservation analysis
Comparison	reference	query	Size (reference)	Conservation (%)	decay rate	Decay function	Divergence time (MYA)
Garb-Gbar	Garb-2nt	GbarAT-2nt	31726	24.286	0.243	0.1884	6
Garb-Gbar	Garb-3nt	GbarAT-3nt	19580	42.697	0.427	0.0354	6
Garb-Gbar	Garb-4nt	GbarAT-4nt	24460	46.239	0.462	0.0241	6
Garb-Gbar	Garb-5nt	GbarAT-5nt	50260	56.864	0.569	0.0064	6
Garb-Gbar	Garb-6nt	GbarAT-6nt	15242	40.671	0.407	0.0436	6
Garb-Gbar	Garb	GbarAT	141268	43.997	0.44	0.0309	6
Garb-Ghir	Garb-2nt	GhirAT-2nt	31726	41.537	0.415	0.0399	6
Garb-Ghir	Garb-3nt	GhirAT-3nt	19580	67.814	0.678	0.0011	6
Garb-Ghir	Garb-4nt	GhirAT-4nt	24460	75.049	0.75	0.0002	6
Garb-Ghir	Garb-5nt	GhirAT-5nt	50260	78.267	0.783	0.0001	6
Garb-Ghir	Garb-6nt	GhirAT-6nt	15242	65.064	0.651	0.0018	6
Garb-Ghir	Garb	GhirAT	141268	66.588	0.666	0.0014	6
Grai-Gbar	Grai-2nt	GbarDT-2nt	19972	17.925	0.179	0.3057	6
Grai-Gbar	Grai-3nt	GbarDT-3nt	14430	32.051	0.321	0.0984	6
Grai-Gbar	Grai-4nt	GbarDT-4nt	23089	47.806	0.478	0.0202	6
Grai-Gbar	Grai-5nt	GbarDT-5nt	39777	46.409	0.464	0.0237	6
Grai-Gbar	Grai-6nt	GbarDT-6nt	12559	30.6	0.306	0.1117	6
Grai-Gbar	Grai	GbarDT	109827	37.829	0.378	0.0577	6
Grai-Ghir	Grai-2nt	GhirDT-2nt	19972	34.353	0.344	0.08	6
Grai-Ghir	Grai-3nt	GhirDT-3nt	14430	60.035	0.6	0.0041	6
Grai-Ghir	Grai-4nt	GhirDT-4nt	23089	74.291	0.743	0.0003	6
Grai-Ghir	Grai-5nt	GhirDT-5nt	39777	70.103	0.701	0.0007	6
Grai-Ghir	Grai-6nt	GhirDT-6nt	12559	54.646	0.546	0.0087	6
Grai-Ghir	Grai	GhirDT	109827	61.392	0.614	0.0033	6
Footnote: Garb = G. arboreum, Grai = G. raimondii, GhirAT = G. hirsutum A sub-genome, GhirDT = G. hirsutum D sub-genome, GbarAT = G. barbadence A sub-genome, GbarDT = G. barbadence D sub-genome, Ghir = G. hirsutum, Gbar = G. barbadence and
MYA = Million Years ago
